# Supplementary material for: Clinical Characteristics, Antimicrobial Resistance, Virulence Genes and Multi-Locus Sequence Typing of Non-Typhoidal Salmonella Serovar Typhimurium and Enteritidis Strains Isolated from Patients in Chiang Mai, Thailand
Source: Microorganisms. 2023 Sep 28;11(10):2425. doi: 10.3390/microorganisms11102425 (PMC10609586; doi:10.3390/microorganisms11102425)
Supplement: Supplementary file 1 [file microorganisms-11-02425-s001.zip]

Archive with 1 entries (1 files):
- microorganisms-2570571-supplementary.pdf
